# Supplementary material for: BRCA1 intronic Alu elements drive gene rearrangements and PARP inhibitor resistance
Source: Nat Commun. 2019 Dec 11;10:5661. doi: 10.1038/s41467-019-13530-6 (PMC6906494; doi:10.1038/s41467-019-13530-6)
Supplement: Supplementary file 3 — Supplementary Data 1 [file 41467_2019_13530_MOESM3_ESM.xlsx]

## Sheet: tukey_appendix
Population averaged (fixed-effects) parameter estimates from the full regression model for log-transformed volume
trt = treatment		Estimated effect	SE	df	t	P-val
	(Intercept)	5.102	0.1062	57.42	48.027	<2E-16
Main effects	trt	-0.1938	0.1434	48.46	-1.351	0.182953
	time	0.07051	0.008165	72.24	8.636	9.72e-13
	genotype 5445	ref
	genotype I15	-0.4349	0.1258	376.8	-3.457	0.000608
	genotype mch	0.1561	0.1368	376.6	1.141	0.254659
	genotype wt	-0.1104	0.1237	376.8	-0.893	0.372625
Squared term	time^2	0.0005606	0.0001387	377.2	4.041	6.46e-05
Interactions	trt*time	-0.0527	0.009409	34.03	-5.601	2.83e-06
	time*genotype 5445	ref
	time*genotype I15	-0.01086	0.007315	377.3	-1.484	0.138643
	time*genotype mch	0.02062	0.009841	376.7	2.096	0.036763
	time*genotype wt	-0.0398	0.006998	377	-5.687	2.6e-08
	trt*genotype 5445	ref
	trt*genotype I15	0.463	0.1719	376.7	2.694	0.007378
	trt*genotype mch	0.2036	0.1829	376.6	1.113	0.266374
	trt*genotype wt	0.2824	0.1666	376.7	1.695	0.090817
	time*trt*genotype 5445	ref
	time*trt*genotype I15	0.02642	0.009192	377	2.874	0.004279
	time*trt*genotype mch	-0.002759	0.01167	376.7	-0.236	0.813242
	time*trt*genotype wt	0.03569	0.008398	376.9	4.25	2.7e-05
Test of contrast (Tukey correction) - difference in differences of slopes for trt vs vehicle (for each pair of genotypes)
		Estimate	Std. Error		z value	Pr(>|z|)
	time*trt*genotype I15 - time*trt*genotype 5445	0.02642	0.009192		2.874	0.02012
	time*trt*genotype mch - time*trt*genotype 5445	-0.002759	0.01167		-0.236	0.99521
	time*trt*genotype wt - time*trt*genotype 5445	0.03569	0.008398		4.25	< 0.001
	time*trt*genotype mch - time*trt*genotype I15	-0.029179	0.010999		-2.653	0.03836
	time*trt*genotype wt - time*trt*genotype I15	0.009271	0.007283		1.273	0.57273
	time*trt*genotype wt - time*trt*genotype mch	0.038449	0.010355		3.713	0.00102

## Sheet: data
	mouse.ID	grp	experiment	variable	value	time	vol	log.vol
236	r1	r	5445	X0	186.624	0	186.624	5.2291
246	r1	r	5445	X4	125.023	4	125.023	4.8285
256	r1	r	5445	X7	137.312	7	137.312	4.92226
266	r1	r	5445	X11	131.072	11	131.072	4.87575
276	r1	r	5445	X14	137.312	14	137.312	4.92226
286	r1	r	5445	X18	119.164	18	119.164	4.7805
296	r1	r	5445	X21	108	21	108	4.68213
306	r1	r	5445	X25	108	25	108	4.68213
316	r1	r	5445	X28	137.312	28	137.312	4.92226
326	r1	r	5445	X32	157.216	32	157.216	5.05762
336	r1	r	5445	X35	186.624	35	186.624	5.2291
237	r2	r	5445	X0	157.216	0	157.216	5.05762
247	r2	r	5445	X4	186.624	4	186.624	5.2291
257	r2	r	5445	X7	178.956	7	178.956	5.18714
267	r2	r	5445	X11	150.381	11	150.381	5.01318
277	r2	r	5445	X14	150.381	14	150.381	5.01318
287	r2	r	5445	X18	157.216	18	157.216	5.05762
297	r2	r	5445	X21	157.216	21	157.216	5.05762
307	r2	r	5445	X25	131.072	25	131.072	4.87575
317	r2	r	5445	X28	164.255	28	164.255	5.10142
327	r2	r	5445	X32	164.255	32	164.255	5.10142
337	r2	r	5445	X35	171.5	35	171.5	5.14458
238	r3	r	5445	X0	131.072	0	131.072	4.87575
248	r3	r	5445	X4	137.312	4	137.312	4.92226
258	r3	r	5445	X7	125.023	7	125.023	4.8285
268	r3	r	5445	X11	137.312	11	137.312	4.92226
278	r3	r	5445	X14	192	14	192	5.2575
288	r3	r	5445	X18	263.25	18	263.25	5.5731
298	r3	r	5445	X21	385.875	21	385.875	5.95551
308	r3	r	5445	X25	688.127	25	688.127	6.53397
318	r3	r	5445	X28	882	28	882	6.78219
328	r3	r	5445	X32	946.125	32	946.125	6.85237
338	r3	r	5445	X35	998.688	35	998.688	6.90644
239	r4	r	5445	X0	171.5	0	171.5	5.14458
249	r4	r	5445	X4	171.5	4	171.5	5.14458
259	r4	r	5445	X7	171.5	7	171.5	5.14458
269	r4	r	5445	X11	210.938	11	210.938	5.35156
279	r4	r	5445	X14	210.938	14	210.938	5.35156
289	r4	r	5445	X18	256	18	256	5.54518
299	r4	r	5445	X21	256	21	256	5.54518
309	r4	r	5445	X25	376.786	25	376.786	5.93168
319	r4	r	5445	X28	515.15	28	515.15	6.24446
329	r4	r	5445	X32	702.464	32	702.464	6.55459
339	r4	r	5445	X35	864	35	864	6.76157
240	r5	r	5445	X0	150.381	0	150.381	5.01318
250	r5	r	5445	X4	157.216	4	157.216	5.05762
260	r5	r	5445	X7	157.216	7	157.216	5.05762
270	r5	r	5445	X11	171.5	11	171.5	5.14458
280	r5	r	5445	X14	210.938	14	210.938	5.35156
290	r5	r	5445	X18	296.352	18	296.352	5.69155
300	r5	r	5445	X21	442.368	21	442.368	6.09214
310	r5	r	5445	X25	562.432	25	562.432	6.33227
320	r5	r	5445	X28	842.58	28	842.58	6.73647
330	r5	r	5445	X32	1098.5	32	1098.5	7.0017
340	r5	r	5445	X35	1314.04	35	1314.04	7.18086
231	v1	v	5445	X0	157.216	0	157.216	5.05762
241	v1	v	5445	X4	186.624	4	186.624	5.2291
251	v1	v	5445	X7	237.276	7	237.276	5.46922
261	v1	v	5445	X11	307.062	11	307.062	5.72705
271	v1	v	5445	X14	456.337	14	456.337	6.12323
281	v1	v	5445	X18	665.5	18	665.5	6.50054
291	v1	v	5445	X21	885.78	21	885.78	6.78647
301	v1	v	5445	X25	1372	25	1372	7.22402
311	v1	v	5445	X28	1620	28	1620	7.39018
232	v2	v	5445	X0	150.381	0	150.381	5.01318
242	v2	v	5445	X4	150.381	4	150.381	5.01318
252	v2	v	5445	X7	210.938	7	210.938	5.35156
262	v2	v	5445	X11	246.519	11	246.519	5.50744
272	v2	v	5445	X14	296.352	14	296.352	5.69155
282	v2	v	5445	X18	530.604	18	530.604	6.27402
292	v2	v	5445	X21	780.448	21	780.448	6.65987
302	v2	v	5445	X25	930.433	25	930.433	6.83565
233	v3	v	5445	X0	194.508	0	194.508	5.27048
243	v3	v	5445	X4	256	4	256	5.54518
253	v3	v	5445	X7	256	7	256	5.54518
263	v3	v	5445	X11	256	11	256	5.54518
273	v3	v	5445	X14	364.5	14	364.5	5.89853
283	v3	v	5445	X18	595.508	18	595.508	6.38941
293	v3	v	5445	X21	780.448	21	780.448	6.65987
303	v3	v	5445	X25	1048.58	25	1048.58	6.95519
313	v3	v	5445	X28	1588.26	28	1588.26	7.37039
234	v4	v	5445	X0	188.604	0	188.604	5.23965
244	v4	v	5445	X4	263.25	4	263.25	5.5731
254	v4	v	5445	X7	330.75	7	330.75	5.80136
264	v4	v	5445	X11	540	11	540	6.29157
274	v4	v	5445	X14	1022.45	14	1022.45	6.92996
284	v4	v	5445	X18	1431.64	18	1431.64	7.26658
294	v4	v	5445	X21	1620.9	21	1620.9	7.39073
304	v4	v	5445	X25	2000	25	2000	7.6009
235	v5	v	5445	X0	178.956	0	178.956	5.18714
245	v5	v	5445	X4	285.894	4	285.894	5.65562
255	v5	v	5445	X7	285.894	7	285.894	5.65562
265	v5	v	5445	X11	442.368	11	442.368	6.09214
275	v5	v	5445	X14	578.812	14	578.812	6.36098
285	v5	v	5445	X18	885.78	18	885.78	6.78647
295	v5	v	5445	X21	1124.05	21	1124.05	7.02469
305	v5	v	5445	X25	1588.26	25	1588.26	7.37039
346	r1	r	I15	X0	168.75	0	168.75	5.12842
356	r1	r	I15	X4	134.75	4	134.75	4.90342
366	r1	r	I15	X8	188.8	8	188.8	5.24069
376	r1	r	I15	X11	243	11	243	5.49306
386	r1	r	I15	X14	303.831	14	303.831	5.71647
396	r1	r	I15	X18	310	18	310	5.73657
406	r1	r	I15	X22	351.52	22	351.52	5.86227
416	r1	r	I15	X25	540.672	25	540.672	6.29281
426	r1	r	I15	X29	729	29	729	6.59167
436	r1	r	I15	X32	946.729	32	946.729	6.85301
446	r1	r	I15	X35	1013.93	35	1013.93	6.92159
347	r2	r	I15	X0	157.216	0	157.216	5.05762
357	r2	r	I15	X4	157.216	4	157.216	5.05762
367	r2	r	I15	X8	171.5	8	171.5	5.14458
377	r2	r	I15	X11	171.5	11	171.5	5.14458
387	r2	r	I15	X14	210.938	14	210.938	5.35156
397	r2	r	I15	X18	228.267	18	228.267	5.43051
407	r2	r	I15	X22	256	22	256	5.54518
417	r2	r	I15	X25	340.736	25	340.736	5.83111
427	r2	r	I15	X29	428.688	29	428.688	6.06073
437	r2	r	I15	X32	546.364	32	546.364	6.30328
447	r2	r	I15	X35	665.5	35	665.5	6.50054
348	r3	r	I15	X0	150.381	0	150.381	5.01318
358	r3	r	I15	X4	202.612	4	202.612	5.31129
368	r3	r	I15	X8	228.267	8	228.267	5.43051
378	r3	r	I15	X11	246.519	11	246.519	5.50744
388	r3	r	I15	X14	307.062	14	307.062	5.72705
398	r3	r	I15	X18	318.028	18	318.028	5.76214
408	r3	r	I15	X22	389.344	22	389.344	5.96446
418	r3	r	I15	X25	442.368	25	442.368	6.09214
428	r3	r	I15	X29	647.514	29	647.514	6.47314
438	r3	r	I15	X32	647.514	32	647.514	6.47314
448	r3	r	I15	X35	821.516	35	821.516	6.71115
349	r4	r	I15	X0	150.381	0	150.381	5.01318
359	r4	r	I15	X4	178.956	4	178.956	5.18714
369	r4	r	I15	X8	202.612	8	202.612	5.31129
379	r4	r	I15	X11	202.612	11	202.612	5.31129
389	r4	r	I15	X14	210.938	14	210.938	5.35156
399	r4	r	I15	X18	219.488	18	219.488	5.3913
409	r4	r	I15	X22	285.894	22	285.894	5.65562
419	r4	r	I15	X25	428.688	25	428.688	6.06073
429	r4	r	I15	X29	612.521	29	612.521	6.41758
439	r4	r	I15	X32	864	32	864	6.76157
449	r4	r	I15	X35	885.78	35	885.78	6.78647
350	r5	r	I15	X0	150.381	0	150.381	5.01318
360	r5	r	I15	X4	150.381	4	150.381	5.01318
370	r5	r	I15	X8	150.381	8	150.381	5.01318
380	r5	r	I15	X11	171.5	11	171.5	5.14458
390	r5	r	I15	X14	194.508	14	194.508	5.27048
400	r5	r	I15	X18	296.352	18	296.352	5.69155
410	r5	r	I15	X22	546.364	22	546.364	6.30328
420	r5	r	I15	X25	665.5	25	665.5	6.50054
430	r5	r	I15	X29	665.5	29	665.5	6.50054
440	r5	r	I15	X32	907.924	32	907.924	6.81116
450	r5	r	I15	X35	1285.68	35	1285.68	7.15904
341	v1	v	I15	X0	157.216	0	157.216	5.05762
351	v1	v	I15	X4	186.624	4	186.624	5.2291
361	v1	v	I15	X8	210.938	8	210.938	5.35156
371	v1	v	I15	X11	275.684	11	275.684	5.61926
381	v1	v	I15	X14	352.485	14	352.485	5.86501
391	v1	v	I15	X18	500	18	500	6.21461
401	v1	v	I15	X22	665.5	22	665.5	6.50054
411	v1	v	I15	X25	1203.05	25	1203.05	7.09262
421	v1	v	I15	X29	1203.05	29	1203.05	7.09262
431	v1	v	I15	X32	1588.26	32	1588.26	7.37039
342	v2	v	I15	X0	119.164	0	119.164	4.7805
352	v2	v	I15	X4	119.164	4	119.164	4.7805
362	v2	v	I15	X8	119.164	8	119.164	4.7805
372	v2	v	I15	X11	119.164	11	119.164	4.7805
382	v2	v	I15	X14	143.748	14	143.748	4.96806
392	v2	v	I15	X18	186.624	18	186.624	5.2291
402	v2	v	I15	X22	256	22	256	5.54518
412	v2	v	I15	X25	389.344	25	389.344	5.96446
422	v2	v	I15	X29	470.596	29	470.596	6.154
432	v2	v	I15	X32	515.15	32	515.15	6.24446
442	v2	v	I15	X35	907.924	35	907.924	6.81116
343	v3	v	I15	X0	157.216	0	157.216	5.05762
353	v3	v	I15	X4	210.938	4	210.938	5.35156
363	v3	v	I15	X8	219.488	8	219.488	5.3913
373	v3	v	I15	X11	265.721	11	265.721	5.58245
383	v3	v	I15	X14	265.721	14	265.721	5.58245
393	v3	v	I15	X18	376.786	18	376.786	5.93168
403	v3	v	I15	X22	485.149	22	485.149	6.18446
413	v3	v	I15	X25	665.5	25	665.5	6.50054
423	v3	v	I15	X29	885.78	29	885.78	6.78647
433	v3	v	I15	X32	1620.9	32	1620.9	7.39073
344	v4	v	I15	X0	164.255	0	164.255	5.10142
354	v4	v	I15	X4	202.612	4	202.612	5.31129
364	v4	v	I15	X8	265.721	8	265.721	5.58245
374	v4	v	I15	X11	389.344	11	389.344	5.96446
384	v4	v	I15	X14	470.596	14	470.596	6.154
394	v4	v	I15	X18	702.464	18	702.464	6.55459
404	v4	v	I15	X22	953.312	22	953.312	6.85994
414	v4	v	I15	X25	953.312	25	953.312	6.85994
424	v4	v	I15	X29	1203.05	29	1203.05	7.09262
434	v4	v	I15	X32	1556.07	32	1556.07	7.34992
345	v5	v	I15	X0	13.5	0	13.5	2.60269
355	v5	v	I15	X4	83.1875	4	83.1875	4.4211
365	v5	v	I15	X8	119.164	8	119.164	4.7805
375	v5	v	I15	X11	171.5	11	171.5	5.14458
385	v5	v	I15	X14	237.276	14	237.276	5.46922
395	v5	v	I15	X18	364.5	18	364.5	5.89853
405	v5	v	I15	X22	442.368	22	442.368	6.09214
415	v5	v	I15	X25	702.464	25	702.464	6.55459
425	v5	v	I15	X29	1342.81	29	1342.81	7.20252
435	v5	v	I15	X32	1556.07	32	1556.07	7.34992
445	v5	v	I15	X35	2000	35	2000	7.6009
6	r1	r	mch	X0	157.216	0	157.216	5.05762
16	r1	r	mch	X4	210.938	4	210.938	5.35156
26	r1	r	mch	X7	285.894	7	285.894	5.65562
36	r1	r	mch	X12	285.894	12	285.894	5.65562
46	r1	r	mch	X15	376.786	15	376.786	5.93168
56	r1	r	mch	X19	376.786	19	376.786	5.93168
66	r1	r	mch	X22	530.604	22	530.604	6.27402
76	r1	r	mch	X26	530.604	26	530.604	6.27402
86	r1	r	mch	X29	578.812	29	578.812	6.36098
96	r1	r	mch	X33	842.58	33	842.58	6.73647
7	r2	r	mch	X0	119.164	0	119.164	4.7805
17	r2	r	mch	X4	256	4	256	5.54518
27	r2	r	mch	X7	329.252	7	329.252	5.79682
37	r2	r	mch	X12	329.252	12	329.252	5.79682
47	r2	r	mch	X15	470.596	15	470.596	6.154
57	r2	r	mch	X19	515.15	19	515.15	6.24446
67	r2	r	mch	X22	578.812	22	578.812	6.36098
77	r2	r	mch	X26	740.772	26	740.772	6.60769
87	r2	r	mch	X29	1124.05	29	1124.05	7.02469
8	r3	r	mch	X0	150.381	0	150.381	5.01318
18	r3	r	mch	X4	402.178	4	402.178	5.9969
28	r3	r	mch	X7	402.178	7	402.178	5.9969
38	r3	r	mch	X12	402.178	12	402.178	5.9969
48	r3	r	mch	X15	376.786	15	376.786	5.93168
58	r3	r	mch	X19	376.786	19	376.786	5.93168
68	r3	r	mch	X22	402.178	22	402.178	5.9969
78	r3	r	mch	X26	665.5	26	665.5	6.50054
88	r3	r	mch	X29	1073.34	29	1073.34	6.97853
9	r4	r	mch	X0	186.624	0	186.624	5.2291
19	r4	r	mch	X4	226.845	4	226.845	5.42427
29	r4	r	mch	X7	344.452	7	344.452	5.84196
39	r4	r	mch	X12	344.452	12	344.452	5.84196
49	r4	r	mch	X15	457.65	15	457.65	6.1261
59	r4	r	mch	X19	457.65	19	457.65	6.1261
69	r4	r	mch	X22	570	22	570	6.34564
79	r4	r	mch	X26	675	26	675	6.51471
89	r4	r	mch	X29	725	29	725	6.58617
10	r5	r	mch	X0	112.216	0	112.216	4.72043
20	r5	r	mch	X4	226.512	4	226.512	5.4228
30	r5	r	mch	X7	272.214	7	272.214	5.60659
40	r5	r	mch	X12	272.214	12	272.214	5.60659
50	r5	r	mch	X15	416	15	416	6.03069
60	r5	r	mch	X19	448	19	448	6.10479
70	r5	r	mch	X22	753.914	22	753.914	6.62528
80	r5	r	mch	X26	800	26	800	6.68461
90	r5	r	mch	X29	853.128	29	853.128	6.74891
1	v1	v	mch	X0	157.216	0	157.216	5.05762
11	v1	v	mch	X4	171.5	4	171.5	5.14458
21	v1	v	mch	X7	578.812	7	578.812	6.36098
31	v1	v	mch	X12	800.807	12	800.807	6.68562
41	v1	v	mch	X15	800.807	15	800.807	6.68562
51	v1	v	mch	X19	1098.5	19	1098.5	7.0017
61	v1	v	mch	X22	1401.61	22	1401.61	7.24538
2	v2	v	mch	X0	100	0	100	4.60517
12	v2	v	mch	X4	121.68	4	121.68	4.80139
22	v2	v	mch	X7	352	7	352	5.86363
32	v2	v	mch	X12	498.525	12	498.525	6.21165
42	v2	v	mch	X15	498.525	15	498.525	6.21165
52	v2	v	mch	X19	907.5	19	907.5	6.81069
62	v2	v	mch	X22	1519	22	1519	7.32581
3	v3	v	mch	X0	171.5	0	171.5	5.14458
13	v3	v	mch	X4	307.062	4	307.062	5.72705
23	v3	v	mch	X7	665.5	7	665.5	6.50054
33	v3	v	mch	X12	1024.19	12	1024.19	6.93166
43	v3	v	mch	X15	1024.19	15	1024.19	6.93166
53	v3	v	mch	X19	1285.68	19	1285.68	7.15904
63	v3	v	mch	X22	1653.97	22	1653.97	7.41094
4	v4	v	mch	X0	186.624	0	186.624	5.2291
14	v4	v	mch	X4	402.178	4	402.178	5.9969
24	v4	v	mch	X7	665.5	7	665.5	6.50054
34	v4	v	mch	X12	665.5	12	665.5	6.50054
44	v4	v	mch	X15	1149.98	15	1149.98	7.0475
54	v4	v	mch	X19	1401.61	19	1401.61	7.24538
5	v5	v	mch	X0	194.508	0	194.508	5.27048
15	v5	v	mch	X4	329.252	4	329.252	5.79682
25	v5	v	mch	X7	578.812	7	578.812	6.36098
35	v5	v	mch	X12	578.812	12	578.812	6.36098
45	v5	v	mch	X15	1048.58	15	1048.58	6.95519
55	v5	v	mch	X19	1431.64	19	1431.64	7.26658
106	r1	r	wt	X0	171.5	0	171.5	5.14458
116	r1	r	wt	X4	108	4	108	4.68213
126	r1	r	wt	X8	157.216	8	157.216	5.05762
136	r1	r	wt	X12	157.216	12	157.216	5.05762
146	r1	r	wt	X15	164.255	15	164.255	5.10142
156	r1	r	wt	X19	194.508	19	194.508	5.27048
166	r1	r	wt	X22	219.488	22	219.488	5.3913
176	r1	r	wt	X26	219.488	26	219.488	5.3913
186	r1	r	wt	X29	237.276	29	237.276	5.46922
196	r1	r	wt	X32	275.684	32	275.684	5.61926
206	r1	r	wt	X36	470.596	36	470.596	6.154
216	r1	r	wt	X39	500	39	500	6.21461
226	r1	r	wt	X43	578.812	43	578.812	6.36098
107	r2	r	wt	X0	178.956	0	178.956	5.18714
117	r2	r	wt	X4	171.5	4	171.5	5.14458
127	r2	r	wt	X8	171.5	8	171.5	5.14458
137	r2	r	wt	X12	171.5	12	171.5	5.14458
147	r2	r	wt	X15	178.956	15	178.956	5.18714
157	r2	r	wt	X19	219.488	19	219.488	5.3913
167	r2	r	wt	X22	256	22	256	5.54518
177	r2	r	wt	X26	265.721	26	265.721	5.58245
187	r2	r	wt	X29	265.721	29	265.721	5.58245
197	r2	r	wt	X32	265.721	32	265.721	5.58245
207	r2	r	wt	X36	376.786	36	376.786	5.93168
217	r2	r	wt	X39	500	39	500	6.21461
227	r2	r	wt	X43	647.514	43	647.514	6.47314
108	r3	r	wt	X0	157.216	0	157.216	5.05762
118	r3	r	wt	X4	178.956	4	178.956	5.18714
128	r3	r	wt	X8	178.956	8	178.956	5.18714
138	r3	r	wt	X12	256	12	256	5.54518
148	r3	r	wt	X15	364.5	15	364.5	5.89853
158	r3	r	wt	X19	485.149	19	485.149	6.18446
168	r3	r	wt	X22	485.149	22	485.149	6.18446
178	r3	r	wt	X26	500	26	500	6.21461
188	r3	r	wt	X29	500	29	500	6.21461
198	r3	r	wt	X32	562.432	32	562.432	6.33227
208	r3	r	wt	X36	780.448	36	780.448	6.65987
218	r3	r	wt	X39	885.78	39	885.78	6.78647
228	r3	r	wt	X43	1149.98	43	1149.98	7.0475
109	r4	r	wt	X0	178.956	0	178.956	5.18714
119	r4	r	wt	X4	178.956	4	178.956	5.18714
129	r4	r	wt	X8	178.956	8	178.956	5.18714
139	r4	r	wt	X12	194.508	12	194.508	5.27048
149	r4	r	wt	X15	194.508	15	194.508	5.27048
159	r4	r	wt	X19	194.508	19	194.508	5.27048
169	r4	r	wt	X22	194.508	22	194.508	5.27048
179	r4	r	wt	X26	237.276	26	237.276	5.46922
189	r4	r	wt	X29	237.276	29	237.276	5.46922
199	r4	r	wt	X32	275.684	32	275.684	5.61926
209	r4	r	wt	X36	364.5	36	364.5	5.89853
219	r4	r	wt	X39	470.596	39	470.596	6.154
229	r4	r	wt	X43	702.464	43	702.464	6.55459
110	r5	r	wt	X0	164.255	0	164.255	5.10142
120	r5	r	wt	X4	228.267	4	228.267	5.43051
130	r5	r	wt	X8	228.267	8	228.267	5.43051
140	r5	r	wt	X12	275.684	12	275.684	5.61926
150	r5	r	wt	X15	318.028	15	318.028	5.76214
160	r5	r	wt	X19	318.028	19	318.028	5.76214
170	r5	r	wt	X22	376.786	22	376.786	5.93168
180	r5	r	wt	X26	530.604	26	530.604	6.27402
190	r5	r	wt	X29	595.508	29	595.508	6.38941
200	r5	r	wt	X32	821.516	32	821.516	6.71115
210	r5	r	wt	X36	1230.19	36	1230.19	7.11492
220	r5	r	wt	X39	1401.61	39	1401.61	7.24538
230	r5	r	wt	X43	1687.5	43	1687.5	7.431
101	v1	v	wt	X0	119.164	0	119.164	4.7805
111	v1	v	wt	X4	119.164	4	119.164	4.7805
121	v1	v	wt	X8	119.164	8	119.164	4.7805
131	v1	v	wt	X12	119.164	12	119.164	4.7805
141	v1	v	wt	X15	119.164	15	119.164	4.7805
151	v1	v	wt	X19	157.216	19	157.216	5.05762
161	v1	v	wt	X22	178.956	22	178.956	5.18714
171	v1	v	wt	X26	210.938	26	210.938	5.35156
181	v1	v	wt	X29	296.352	29	296.352	5.69155
191	v1	v	wt	X32	376.786	32	376.786	5.93168
201	v1	v	wt	X36	702.464	36	702.464	6.55459
211	v1	v	wt	X39	907.924	39	907.924	6.81116
221	v1	v	wt	X43	976.562	43	976.562	6.88404
102	v2	v	wt	X0	164.255	0	164.255	5.10142
112	v2	v	wt	X4	178.956	4	178.956	5.18714
122	v2	v	wt	X8	256	8	256	5.54518
132	v2	v	wt	X12	456.337	12	456.337	6.12323
142	v2	v	wt	X15	456.337	15	456.337	6.12323
152	v2	v	wt	X19	530.604	19	530.604	6.27402
162	v2	v	wt	X22	665.5	22	665.5	6.50054
172	v2	v	wt	X26	780.448	26	780.448	6.65987
182	v2	v	wt	X29	1048.58	29	1048.58	6.95519
192	v2	v	wt	X32	1048.58	32	1048.58	6.95519
202	v2	v	wt	X36	1230.19	36	1230.19	7.11492
212	v2	v	wt	X39	1401.61	39	1401.61	7.24538
103	v3	v	wt	X0	119.164	0	119.164	4.7805
113	v3	v	wt	X4	143.748	4	143.748	4.96806
123	v3	v	wt	X8	256	8	256	5.54518
133	v3	v	wt	X12	307.062	12	307.062	5.72705
143	v3	v	wt	X15	307.062	15	307.062	5.72705
153	v3	v	wt	X19	442.368	19	442.368	6.09214
163	v3	v	wt	X22	515.15	22	515.15	6.24446
173	v3	v	wt	X26	647.514	26	647.514	6.47314
183	v3	v	wt	X29	760.438	29	760.438	6.63389
193	v3	v	wt	X32	1230.19	32	1230.19	7.11492
203	v3	v	wt	X36	1492.99	36	1492.99	7.30854
213	v3	v	wt	X39	1755.9	39	1755.9	7.47074
104	v4	v	wt	X0	150.381	0	150.381	5.01318
114	v4	v	wt	X4	150.381	4	150.381	5.01318
124	v4	v	wt	X8	186.624	8	186.624	5.2291
134	v4	v	wt	X12	186.624	12	186.624	5.2291
144	v4	v	wt	X15	237.276	15	237.276	5.46922
154	v4	v	wt	X19	256	19	256	5.54518
164	v4	v	wt	X22	307.062	22	307.062	5.72705
174	v4	v	wt	X26	389.344	26	389.344	5.96446
184	v4	v	wt	X29	485.149	29	485.149	6.18446
194	v4	v	wt	X32	647.514	32	647.514	6.47314
204	v4	v	wt	X36	780.448	36	780.448	6.65987
214	v4	v	wt	X39	1048.58	39	1048.58	6.95519
224	v4	v	wt	X43	1285.68	43	1285.68	7.15904
105	v5	v	wt	X0	178.956	0	178.956	5.18714
115	v5	v	wt	X4	210.938	4	210.938	5.35156
125	v5	v	wt	X8	210.938	8	210.938	5.35156
135	v5	v	wt	X12	285.894	12	285.894	5.65562
145	v5	v	wt	X15	285.894	15	285.894	5.65562
155	v5	v	wt	X19	364.5	19	364.5	5.89853
165	v5	v	wt	X22	442.368	22	442.368	6.09214
175	v5	v	wt	X26	515.15	26	515.15	6.24446
185	v5	v	wt	X29	629.856	29	629.856	6.44549
195	v5	v	wt	X32	740.772	32	740.772	6.60769
205	v5	v	wt	X36	930.433	36	930.433	6.83565
215	v5	v	wt	X39	976.562	39	976.562	6.88404
225	v5	v	wt	X43	1342.81	43	1342.81	7.20252

## Sheet: graph
The graph shows the model-based predicted difference between the treatment and control conditions over time by mouse model. The p-values represent a comparison of the slopes for each pair of lines (i.e. tests of whether the difference in growth rates between the treatments and controls differs by genotypel)
