# Supplementary material for: BRCA1 intronic Alu elements drive gene rearrangements and PARP inhibitor resistance
Source: Nat Commun. 2019 Dec 11;10:5661. doi: 10.1038/s41467-019-13530-6 (PMC6906494; doi:10.1038/s41467-019-13530-6)
Supplement: Supplementary file 4 — Supplementary Data 2 [file 41467_2019_13530_MOESM4_ESM.xlsx]

## Sheet: NJ lines
Gene	MDA-MB-231	MDA-MB-436	SNU-251	SNU-251-RR
APC	NA	WT	NA	NA
ATM	WT	WT	WT	WT
ATR	WT	WT	WT	WT
BABAM1	WT	WT	WT	WT
BAP1	WT	WT	WT	WT
BARD1	WT	WT	WT	WT
BLM	WT	NA	WT	WT
BMPR1A	NA	WT	NA	NA
BRCA1	WT	c.5277+1G>A	c.5445G>A, p.W1815X (94%)	c.5445G>A, p.W1815X (89%)
BRCA2	WT	WT	c.5622T>A, p.I1874I (17%) (NS)	WT
BRCC3	WT	WT	WT	WT
BRE	WT	NA	WT	WT
BRIP1	WT	WT	WT	WT
CDH1	NA	WT	NA	NA
CDH4	WT	NA	c.1036G>T, p.G346C (27%)	c.1036G>T, p.G346C (21%)
CDK12	WT	NA	WT	WT
CDK4	NA	WT	NA	NA
CDKN2A	NA	WT	NA	NA
CHD4	WT	NA	WT	WT
CHEK1	WT	WT	WT	WT
CHEK2	WT	WT	WT	WT
DCLRE1C	WT	NA	WT	WT
DDB1	WT	NA	WT	WT
E2F1	WT	NA	WT	WT
ERCC1	WT	NA	WT	WT
ERCC2	WT	NA	WT	WT
ERCC3	WT	NA	WT	WT
ERCC4	WT	NA	WT	WT
ERCC5	WT	NA	WT	WT
ERCC6	WT	NA	WT	WT
EZH2	WT	NA	WT	WT
FAM175A	WT	WT	WT	WT
FANCA	WT	NA	WT	WT
FANCB	WT	NA	WT	WT
FANCC	WT	NA	WT	WT
FANCE	WT	NA	WT	WT
FANCF	WT	NA	WT	WT
FANCG	WT	NA	WT	WT
FANCI	WT	NA	WT	WT
FANCL	WT	NA	WT	WT
FANCM	WT	NA	WT	WT
GEN1	WT	NA	WT	WT
HELQ	WT	NA	WT	WT
ID4	WT	NA	WT	WT
LIG4	WT	NA	WT	WT
MAD2L2	WT	NA	WT	WT
MLH1	WT	WT	c.2168C>A, p.A723D (33%)	c.2168C>A, p.A723D (37%)
MRE11	WT	WT	WT	WT
MSH2	WT	WT	WT	WT
MSH6	WT	WT	WT	WT
MUTYH	NA	WT	NA	NA
NBN	WT	WT	WT	WT
NEIL1	WT	NA	WT	WT
PALB2	WT	WT	WT	WT
PARP1	WT	NA	WT	WT
PAXIP1	WT	NA	WT	WT
PIK3CA	WT	NA	WT	WT
PMS2	WT	WT	WT	WT
POLD1	WT	NA	WT	WT
POLE	WT	NA	WT	WT
POLQ	WT	NA	WT	WT
PPM1D	WT	NA	WT	WT
PRSS1	NA	WT	NA	NA
PTEN	WT	WT	WT	WT
RAD50	WT	WT	WT	WT
RAD51	WT	WT	WT	WT
RAD51B	WT	WT	WT	WT
RAD51C	WT	WT	WT	WT
RAD51D	WT	WT	WT	WT
RB1	WT	NA	WT	WT
RBBP8	WT	WT	WT	WT
RECQL	c.1667_1667+3delAGTA	NA	WT	WT
RET	NA	WT	NA	NA
RIF1	WT	NA	WT	WT
RINT1	WT	NA	WT	WT
SLX4	WT	NA	WT	WT
SMAD4	NA	WT	NA	NA
SMARCA4	WT	NA	WT	WT
STK11	NA	WT	NA	NA
TOPBP1	WT	NA	WT	WT
TP53	c.839G>A, p.R280K	c.604_610dup	c.764_766delTCA (100%)	c.764_766delTCA (91%)
TP53BP1	WT	WT	WT	WT
UBE2T	WT	NA	WT	WT
UIMC1	WT	WT	WT	WT
USP28	WT	NA	WT	WT
VHL	NA	WT	NA	NA
WRN	WT	NA	WT	WT
XPA	WT	NA	WT	WT
XPC	WT	NA	WT	WT
XRCC2	WT	WT	WT	WT
XRCC3	WT	WT	WT	WT
XRCC4	WT	NA	WT	WT
XRCC5	WT	NA	WT	WT
XRCC6	WT	NA	WT	WT
WT - wild-type
NA - Not Applicable/not sequenced
NS - nonsynonymous
