# Supplementary material for: BRCA1 intronic Alu elements drive gene rearrangements and PARP inhibitor resistance
Source: Nat Commun. 2019 Dec 11;10:5661. doi: 10.1038/s41467-019-13530-6 (PMC6906494; doi:10.1038/s41467-019-13530-6)
Supplement: Supplementary file 6 — Source Data [file 41467_2019_13530_MOESM6_ESM.xlsx]

## Sheet: Figure 1
	a
		Vehicle			Rucaprib
	231	5.1	4.1	5.5	5	4.8	3.6
	436	7.6	7	5.5	41.9	37.4	42.9
	SNUParent	11.5	9.4	13.1	14.2	17.1	17.1
	b
	Day	231			436			SNUParent
	0	100	100	100	100	100	100	100	100	100
	5	89.2021	83.129	89.0978	27.9066	44.2116	32.3672	78.1169	59.2632	67.4877
	10	63.2576	64.9597	59.1834	0	1.9644	2.30332	52.1429	35.6818	34.8978
	15	69.4076	62.1779	61.15	0	0	0	52.3932	32.6667	34.2995
	c
		231			436Parent			SNUParent			SNURR
	Rucaparib	84	68.2927	76.6129	0	0	0	33.3333	29.2683	22.5	81	76	83.8384
	Olaparib	80	81.3008	81.4516	0	0	0	40.3509	52.1739	50	85	76	88.8889
	Niraparib	77.2727	73.5043	84.5588	4.20168	3.96825	3.8961	55.5556	55.5556	52.2727	73.8095	85.2713	86.8852
	h
		E18-19			E15-I15
	231	0.588132	0.571574	0.616161	0.00335468	0.00904794	0.00186891
	436	0.388692	0.403757	0.427254	0.00475325	0.00327363	0.00450779
	SNUParent	1	1	1	1	1	1
	SNURR	1.32211	1.27686	1.52205	1.49975	1.74815	1.81079
	d
							e

## Sheet: Figure 2
	e
		NBR2			I2			I3			e11			I14			I16			I22
	231	1.9593	2.84402	2.25471	2.10761	2.25239	2.62592	1.89255	2.28992	2.65531	2.2141	2.38728	2.14809	2.02339	2.32435	2.22063	1.88822	2.54005	2.62347	1.89851	2.23481	2.90033
	436	0.937481	1.16312	1.0985	0.948403	1.0844	1.11417	0.851609	1.00418	1.06373	0.925398	1.03452	0.985288	0.822814	1.01646	0.970485	0.865187	1.03106	1.02593	0.835854	0.997591	1.04214
	SNUParent	1.76258	2.01785	2.05693	3.45892	3.89719	4.30749	3.25248	3.80937	4.0338	3.79179	3.94923	4.13444	3.0183	3.64691	3.15955	1.75097	2.02887	1.96258	1.644	1.88511	2.01043
	SNURR	2.43954	2.72283	2.77415	4.68531	5.50417	5.67514	4.50674	5.56699	6.03728	4.80153	5.33913	5.60595	3.87812	4.46415	4.19263	2.33243	2.74335	2.75545	1.79151	2.73512	2.99959

## Sheet: Figure 4
	a
	BRCA1	-IR			+IR
	231	15.4412	17.6471	22.9008	81.203	82.2917	74.6753
	436	0	0	0	0	0	0
	SNUParent	14.5161	9.94475	10.596	35.0746	28.0255	30.1282
	SNURR	27.0492	25.6098	20	50.7692	53.7879	48.1707
	RAD51	-IR			+IR
	231	8.82353	9.55882	2.85714	57.1429	58.3333	50
	436	0	0	0	0	0	0
	SNUParent	9.67742	7.18232	6.62252	35.0746	28.0255	30.7692
	SNURR	18.1818	14.7541	10	53.0303	48.4615	49.3902
	b
	293T			436Parent			SNUParent			SNURR1
	11.9	10	17.1	2.2	0.7	1.2	7.9	8.6	11.2	13.2	23.5	21
	c
	d
	231	BRCA1			RAD51
	Sc	81.9048	72.3809	72.2222	63.8095	58.0952	58.7302
	E11	6.55738	5.50459	10.6383	4.91803	3.66973	6.38298
	I15	68.0328	69.6296	70	47.541	51.1111	56.6667
	SNURR	BRCA1			RAD51
	Sc	42.7673	46.2069	56.9106	44.0252	46.8965	60.6557
	E11	4.32099	6.2069	7.69231	6.79012	10.3448	10.4895
	I15	4.37956	7.58621	5.6962	13.8686	13.1035	8.86076
	e
	231	SC			E11			I15
	0	100	100	100	100	100	100	100	100	100
	1	96.3636	100	100	80.7692	87.8788	69.4444	100	100	91.2281
	10	81.8182	93.0233	97.3684	42.3077	54.5455	48.6111	94.5946	93.1034	83.3333
	100	81.8182	84.8837	80.7018	26.9231	30.303	23.6111	72.973	87.931	83.3333
	1000	50.9091	47.6744	69.2982	0	13.6364	5.55556	48.6487	43.1035	50.8772
	10000	1.81818	3.48837	3.50877	0	0	0	0	3.44828	2.63158
	SNURR	SC			E11			I15
	0	100	100	100	100	100	100	100	100	100
	0.1	100	100	98.3333	86.9565	89.3617	85.1852	83.3333	90.2778	74.0741
	1	95.3704	91.1392	95	73.913	78.7234	79.6296	71.4286	83.3333	66.6667
	10	75.9259	87.3418	88.3333	66.6667	68.0851	79.6296	45.2381	34.7222	55.5556
	100	75.9259	77.2152	78.3333	59.4203	51.0638	55.5556	42.8571	30.5556	31.4815
	1000	48.1482	39.2405	41.6667	30.4348	29.7872	24.0741	14.2857	13.8889	20.3704

## Sheet: Figure 5
	a
	mCherry			FL			M1			M2			M3			M4
	0	0	0	1	1	1	4.25225	4.65622	3.35215	3.28916	4.20093	5.05929	3.97818	3.3068	2.90385	1.78318	1.77557	1.56747
	b
	mCherry			FL			I14			I15
	0	0	0	1	1	1	8.377	8.15051	8.42002	5.0727	5.45439	3.56732
	d
		mCherry			FL			I14			I15			5445G>A
	Rucaparib	0	0	0	65.3465	65.6863	68.5714	24	26.0417	17.6471	16	18.6813	21.3483	3.1746	0.694444	0.78125
	Olaparib	0	0	0	62.3762	62.7451	60.9524	23	32.2917	21.1765	24	18.6813	17.9775	1.81818	0	0
	Cisplatin	0	0	0	53.4654	55.8824	54.2857	18	15.7895	18.8235	19	17.5824	18.5185	0	0	1.5625
	f
	mCherry
	Day	Ctrl					Rucaprib
	0	157.216	100	171.5	186.624	194.508	157.216	119.164	150.381	186.624	112.216
	4	171.5	121.68	307.062	402.178	329.252	210.938	256	402.178	226.845	226.512
	7	578.812	352	665.5	665.5	578.812	285.894	329.252	402.178	344.452	272.214
	12	800.807	498.525	1024.19	665.5	578.812	285.894	329.252	402.178	344.452	272.214
	15	800.807	498.525	1024.19	1149.98	1048.58	376.786	470.596	376.786	457.65	416
	19	1098.5	907.5	1285.68	1401.61	1431.64	376.786	515.15	376.786	457.65	448
	22	1401.61	1519	1653.97	1401.61	1431.64	530.604	578.812	402.178	570	753.914
	26						530.604	740.772	665.5	675	800
	29						578.812	1124.05	1073.34	725	853.128
	33						842.58	1124.05	1073.34	725	853.128
	FL
	Day	Ctrl					Rucaprib
	0	119.164	164.255	119.164	150.381	178.956	171.5	178.956	157.216	178.956	164.255
	4	119.164	178.956	143.748	150.381	210.938	108	171.5	178.956	178.956	228.267
	8	119.164	256	256	186.624	210.938	157.216	171.5	178.956	178.956	228.267
	12	119.164	456.337	307.062	186.624	285.894	157.216	171.5	256	194.508	275.684
	15	119.164	456.337	307.062	237.276	285.894	164.255	178.956	364.5	194.508	318.028
	19	157.216	530.604	442.368	256	364.5	194.508	219.488	485.149	194.508	318.028
	22	178.956	665.5	515.15	307.062	442.368	219.488	256	485.149	194.508	376.786
	26	210.938	780.448	647.514	389.344	515.15	219.488	265.721	500	237.276	530.604
	29	296.352	1048.58	760.438	485.149	629.856	237.276	265.721	500	237.276	595.508
	32	376.786	1048.58	1230.19	647.514	740.772	275.684	265.721	562.432	275.684	821.516
	36	702.464	1230.19	1492.99	780.448	930.433	470.596	376.786	780.448	364.5	1230.19
	39	907.924	1401.61	1755.9	1048.58	976.562	500	500	885.78	470.596	1401.61
	43	976.562	1401.61	1755.9	1285.68	1342.81	578.812	647.514	1149.98	702.464	1687.5
	I15
	Day	Ctrl					Rucaprib
	0	157.216	119.164	157.216	164.255	13.5	168.75	157.216	150.381	150.381	150.381
	4	186.624	119.164	210.938	202.612	83.1875	134.75	157.216	202.612	178.956	150.381
	8	210.938	119.164	219.488	265.721	119.164	188.8	171.5	228.267	202.612	150.381
	11	275.684	119.164	265.721	389.344	171.5	243	171.5	246.519	202.612	171.5
	14	352.485	143.748	265.721	470.596	237.276	303.831	210.938	307.062	210.938	194.508
	18	500	186.624	376.786	702.464	364.5	310	228.267	318.028	219.488	296.352
	22	665.5	256	485.149	953.312	442.368	351.52	256	389.344	285.894	546.364
	25	1203.05	389.344	665.5	953.312	702.464	540.672	340.736	442.368	428.688	665.5
	29	1203.05	470.596	885.78	1203.05	1342.81	729	428.688	647.514	612.521	665.5
	32	1588.26	515.15	1620.9	1556.07	1556.07	946.729	546.364	647.514	864	907.924
	35	1588.26	907.924	1620.9	1556.07	2000	1013.93	665.5	821.516	885.78	1285.68
	5445G>A
	Day	Ctrl					Rucaprib
	0	157.216	150.381	194.508	188.604	178.956	186.624	157.216	131.072	171.5	150.381
	4	186.624	150.381	256	263.25	285.894	125.023	186.624	137.312	171.5	157.216
	7	237.276	210.938	256	330.75	285.894	137.312	178.956	125.023	171.5	157.216
	11	307.062	246.519	256	540	442.368	131.072	150.381	137.312	210.938	171.5
	14	456.337	296.352	364.5	1022.45	578.812	137.312	150.381	192	210.938	210.938
	18	665.5	530.604	595.508	1431.64	885.78	119.164	157.216	263.25	256	296.352
	21	885.78	780.448	780.448	1620.9	1124.05	108	157.216	385.875	256	442.368
	25	1372	930.433	1048.58	2000	1588.26	108	131.072	688.127	376.786	562.432
	28	1620	930.433	1588.26	2000	1588.26	137.312	164.255	882	515.15	842.58
	32						157.216	164.255	946.125	702.464	1098.5
	35						186.624	171.5	998.688	864	1314.04
	b			a
	c
	e

## Sheet: Figure 6
	c
		Exon2-3			Exon15-Intron15			Exon15-Exon16
	SNUParent	1	1	1	1	1	1	1	1	1
	231	0.724966	0.844692	0.556188	0.00537994	0.0043902	0.00807175	1.33092	1.26951	0.637628
	PDX221	0.43581	0.444435	0.389389	0.741482	0.601276	0.709391	0.196176	0.123478	0.12903
	PDX236	0.547186	0.592116	0.506743	0.0602834	0.0462341	0.0411714	0.533749	0.959839	0.781928
	PDX252	1.27598	0.883477	0.868402	0.115845	0.0368966	0.0473043	1.34557	0.809429	1.23752
	PDX397	0.402783	0.289681	0.421872	0.0195637	0.0109921	0.0148359	0.546654	0.424077	0.588571
	PDX418	1.57228	1.4513	1.15304	0.251119	0.174921	0.156628	1.61174	1.1747	1.11925
	d
		NBR2			I2			I3			E11			I14			I16			I22
	PDX221	3.19329	2.96051	3.75839	2.8998	2.57146	2.98257	2.74089	2.55093	2.75443	2.57944	2.24658	2.50595	3.64434	3.35672	3.80791	2.42824	2.16989	1.95103	2.32748	2.17314	2.30924
	PDX236	4.26889	3.90646	4.94326	4.11988	3.74005	4.20834	4.03243	3.42567	4.27361	3.98886	3.74406	4.27277	3.9772	3.30961	4.36218	3.84299	3.17868	3.5054	3.77437	3.76022	3.85507
	PDX252	2.00202	2.02501	2.85989	1.50607	1.97798	2.29441	1.8357	1.99373	2.33772	1.9056	1.97579	2.40982	1.77533	1.89095	2.39527	1.80761	1.69888	2.08491	1.74707	1.81901	2.1748
	PDX397	4.38448	3.73312	5.71149	3.84	3.29651	3.88947	4.19665	3.32904	4.91366	3.59113	3.21397	4.03498	3.49633	2.81329	3.72832	2.96964	2.823	3.18606	3.58444	2.78765	3.68148
	PDX418	1.87187	2.11358	2.68055	2.24515	2.00035	2.36596	2.00563	1.99185	2.64583	2.15267	2.21331	2.73304	1.7243	1.88131	2.35977	0.95227	0.976885	1.03667	1.00043	0.989845	1.17559
	b

## Sheet: Supplementary Figure 1
	b
		231			436Parent			SNUParent			SNURR
	Cisplatin	75.8333	82.9268	87.0968	0	0	0	26.8293	34.7826	25	80	76	64.6465
	IR	57.5343	53.8462	60.3053	27.7778	30.6306	27.3809	46.6667	38.5714	41.6667	81.9048	58.8957	75.3731
	d						e						f
														g

## Sheet: Supplementary Figure 3
	b
	rH2Ax	-IR			+IR
	231	21.9298	23.7288	17.6471	99.0654	99.1936	98.0392
	436	2.88462	8.92857	4.54545	86.2069	87.0968	89.1667
	SNUParent	13.7615	9.6	14.3836	98.2143	95.8678	95.082
	SNURR	11.7188	10.2941	9.02256	96.7213	95.098	93.8053
	53BP1	-IR			+IR
	231	22.0339	17.6471	22.3214	100	99.1597	100
	436	11.6071	20	19.2308	81.1321	82.4176	75
	SNUParent	17.4312	18.3007	17.1233	90.3846	91.5888	88.5965
	SNURR	11.7188	9.09091	6.76692	86.9565	89.5705	90.9091
	d
		BFP+			GFP+			BFP+GFP+
	293	26.3	29.8	33.2	3.1	3	5.7	11.9	10	17.1
	436	11.3	5.9	6.8	0.2	0	0.1	2.2	0.7	1.2
	SNUParent	12.1	4.9	3.7	1	0.4	0.4	7.9	8.6	11.2
	SNURR	16.2	9.4	15.3	2.1	2.2	3.2	13.2	23.5	21
	f
	231
		G1			S			G2/M
	Sc	55.7	58.3	52.7	23.6	22.8	23.5	20.7	18.9	23.8
	E11	51.2	47.9	45.9	27.1	29.2	28.3	21.7	22.9	25.8
	I15	61	60.4	58.7	20.6	20.4	19.3	18.4	19.2	22
	SNURR
		G1			S			G2/M
	Sc	75.3	79.1	79.6	10.1	7.8	8.3	14.6	13.1	12.1
	E11	72.5	68.4	72.2	13.1	14.1	10.5	14.4	17.5	17.3
	I15	78.8	80.2	76.2	6.7	5.6	6.8	14.5	14.2	17
	a

## Sheet: Supplementary Figure 4
	c
	HA	-IR			+IR
	BFP	0	0	0	0	0	0
	FL	20.3883	24.1379	22.2222	43.0769	37.7358	41.9643
	I14	6.66667	4.95868	4.72441	15.3846	12.7119	14.2857
	I15	4.41176	6.03448	7.54717	20.3125	25	26.1682
	G5445A	0	0	0.769231	0.980392	0.884956	1
	RAD51	-IR			+IR
	BFP	0	0	0	0	0	0
	FL	3.38983	6	3.10078	33.5294	36.612	37.3832
	I14	0.934579	0	0	12.782	7.29167	6
	I15	0	0	0.961538	15.5963	12.1495	11.3043
	G5445A	0	0	0	0	0.900901	0
	rH2Ax	-IR			+IR
	BFP	8.9172	10.7383	6.28571	75.6757	71.3287	69.1358
	FL	6.55738	5.76923	7.47663	87.5	87.0229	84.1584
	I14	8.20895	9.42029	6.25	92.4528	89.0323	87.5
	I15	13.4615	13.6691	10.4762	87.5	88	82.8283
	G5444A	8.10811	8.19672	4.58716	71.6981	74.8201	76.4706
	53BP1	-IR			+IR
	BFP	16.8605	15.5963	18.9474	85.0467	87.0786	80.8642
	FL	16.4557	13.1313	10.2804	96.0396	88.5246	92.3077
	I14	8.40336	5.97015	8.92857	93.2692	86.4407	91.4286
	I15	10.3774	9.52381	12.381	93.8144	89.3204	95.9391
	G5445A	15.5963	11.1111	16.8919	85.1485	89	80.5085
	a
				436							SNU
